# Supplementary material for: Effect of Dietary Soy Protein Source on Effluent Water Quality and Growth Performance of Rainbow Trout Reared in a Serial Reuse Water System
Source: Animals (Basel). 2023 Oct 3;13(19):3090. doi: 10.3390/ani13193090 (PMC10571907; doi:10.3390/ani13193090)
Supplement: Supplementary file 1 [file animals-13-03090-s001.zip]

Archive with 1 entries (1 files):
- animals-2590750-supplementary.pdf
